# Supplementary material for: In Vitro Probiotic Properties and In Vivo Anti-Ageing Effects of Lactoplantibacillus plantarum PFA2018AU Strain Isolated from Carrots on Caenorhabditis elegans
Source: Microorganisms. 2023 Apr 21;11(4):1087. doi: 10.3390/microorganisms11041087 (PMC10144472; doi:10.3390/microorganisms11041087)
Supplement: Supplementary file 1 [file microorganisms-11-01087-s001.zip]

Archive with 1 entries (1 files):
- microorganisms-2300545-supplementary.pdf
